# Supplementary material for: Interactions between Inhibitors and 5-Lipoxygenase: Insights from Gaussian Accelerated Molecular Dynamics and Markov State Models
Source: Int J Mol Sci. 2024 Jul 30;25(15):8295. doi: 10.3390/ijms25158295 (PMC11311652; doi:10.3390/ijms25158295)
Supplement: Supplementary file 1 [file ijms-25-08295-s001.zip]

Archive with 1 entries (1 files):
- ijms-3095465-supplementary.pdf
